# Supplementary material for: Non‐Native Rodents Dominate Understory Frugivory in the Eastern Caribbean Islands
Source: Ecol Evol. 2026 Jul 31;16(8):e74116. doi: 10.1002/ece3.74116 (PMC13426735; doi:10.1002/ece3.74116)
Supplement: Supplementary file 2 — Table S2: Full data used for our analyses. [file ECE3-16-e74116-s001.csv]

Site	Arthropod	Bird	Lizard	Mammal	Unknown	Removed	Dropped	Interact	mammal.visits	mean_per_Interact	Total_fruits	Canopy	Lat	Lon	Elevation	Date	dist_road	dist_built	Area	Age	Dist_continent	Number_neighbors	per_forest	Native_plants	Bird diversity	Bird mass	Reptile_diversity	Reptile_mass	per_built	per_crops	Population	GDP	mammal_presence	road_length	near_length	elevation_range	number_of_tourists	economic_isolation	bird.visits	mass_effect	heavy_rain	island	Group	Continent	Site
Antigua_1	8	12	36	0	12	0	0	60	0	0.333333333	180	84.58333333	17.05357	-61.85704667	100	5/19/2022	258.1059833	401.3756399	297.96	29	637.038	5	27.2	256	42	2462.115	7	3548	40.5	3.6	83933	2.393	0	231	38607.25915	365	247000	0.7888304	0	368.1532914	NO	A	A	A	Antigua_1
Antigua_2	16	18	40	0	18	0	0	76	0	0.422222222	180	85.33333333	17.05079167	-61.85622417	100	5/19/2022	543.7927366	670.560963	297.96	29	637.038	5	27.2	256	42	2462.115	7	3548	40.5	3.6	83933	2.393	0	231	38607.25915	365	247000	0.7888304	0	368.1532914	NO	A	A	A	Antigua_2
Dominica_1	26	9	5	2	11	11	8	38	1	0.211111111	180	87.25	15.34525584	-61.30821815	754.8333333	3/6/2023 0:00	208.9132475	2441.073982	770.37	1.7	462.279	4	76	980	55	4656.74	4	3553	5.2	0.2	70739	0.783	1	298	29996.61333	1422	71000	0.8690439	0	745.361486	NO	B	B	A	Dominica_1
Dominica_2	10	7	2	0	3	104	1	116	3	0.644444444	180	84.08333333	15.34557702	-61.30965446	789.6666667	3/6/2023 0:00	57.61615512	2313.545339	770.37	1.7	462.279	4	76	980	55	4656.74	4	3553	5.2	0.2	70739	0.783	1	298	29996.61333	1422	71000	0.8690439	0	745.361486	NO	B	B	A	Dominica_2
Grenada_1	52	1	20	0	4	60	0	85	1	0.472222222	180	87.16666667	12.09784417	-61.68057167	389.1666667	5/4/2022	377.999773	909.9811924	328.45	12	137.382	2	71.1	751	49	2851.965	6	8600	25.6	0.2	101006	1.634	1	215	25979.75462	823	168000	0.836479	0	35.95301874	NO	C	A	A	Grenada_1
Grenada_2	81	19	19	0	1	0	0	39	0	0.216666667	180	83.66666667	12.09687167	-61.68022167	364.25	5/4/2022	491.9313782	1010.538675	328.45	12	137.382	2	71.1	751	49	2851.965	6	8600	25.6	0.2	101006	1.634	0	215	25979.75462	823	168000	0.836479	0	35.95301874	NO	C	A	A	Grenada_2
Guadeloupe_1	0	1	0	0	0	118	NA	119	2	0.661111111	180	86.5	16.03066	-61.667345	968.4166667	4/25/2023	428.8716021	1763.088673	1437.41	7	527.403	5	48.9	1182	70	3330.465	3	11710	26.1	17.5	395791	3.513	1	974	8736.71	1450	650000	0.8073948	0	173.9661146	YES	D	A	A	Guadeloupe_1
Guadeloupe_2	1	0	0	0	1	101	NA	102	2	0.566666667	180	85.16666667	16.02874333	-61.667755	936.1666667	4/25/2023	633.8507513	1707.996231	1437.41	7	527.403	5	48.9	1182	70	3330.465	3	11710	26.1	17.5	395791	3.513	1	974	8736.71	1450	650000	0.8073948	0	173.9661146	YES	D	A	A	Guadeloupe_2
Martinique_1	3	14	0	0	0	24	7	38	0	0.211111111	180	80.91666667	14.80980083	-61.18197583	719	5/8/2023	191.6376695	2960.325825	1180.25	11	404.453	2	48.4	1205	53	2929.165	2	11697	26.1	10	358749	6.117	0	919	31864.9116	1374	536000	0.8341584	0.5	698.3657185	NO	E	A	A	Martinique_1
Martinique_2	5	19	0	0	0	34	0	53	0.5	0.294444444	180	54.25	14.81029333	-61.18189	747.25	5/8/2023	226.1783916	3007.83994	1180.25	11	404.453	2	48.4	1205	53	2929.165	2	11697	26.1	10	358749	6.117	1	919	31864.9116	1374	536000	0.8341584	0	698.3657185	NO	E	A	A	Martinique_2
Montserrat_1	1	4	0	0	0	149	NA	153	0	0.85	180	87.41666667	16.77212	-62.20389917	309.9166667	3/25/2023	293.1803897	253.2573204	110.5	2.5	589.405	5	46.5	595	36	2195.595	3	8362	10.4	0	4519	0.167	0	27	38607.25915	936	9000	0.9453899	2.5	446.6396769	NO	F	A	A	Montserrat_1
Montserrat_2	3	2	0	0	0	100	NA	102	0	0.566666667	180	86.58333333	16.76999	-62.20281667	324.9166667	3/25/2023	544.5777504	503.7054087	110.5	2.5	589.405	5	46.5	595	36	2195.595	3	8362	10.4	0	4519	0.167	0	27	38607.25915	936	9000	0.9453899	1	446.6396769	NO	F	A	A	Montserrat_2
Nevis_1	1	1	8	2	0	119	2	130	5	0.722222222	180	86.83333333	17.14377023	-62.58543901	327.5	3/21/2023 0:00	699.4397226	622.0617107	96.54	2.5	624.705	8	35.4	207	51	2755.04	4	3530	35.9	0.4	12277	1.528	1	57	2772.629238	973	115000	0.8	0	164.5122812	NO	G	B	A	Nevis_1
Nevis_2	0	1	0	0	0	179	0	180	4	1	180	85.91666667	17.14344351	-62.58553532	554.8333333	3/21/2023 0:00	669.2359258	588.6027694	96.54	2.5	624.705	8	35.4	207	51	2755.04	4	3530	35.9	0.4	12277	1.528	1	57	2772.629238	973	115000	0.8	0	164.5122812	NO	G	B	A	Nevis_2
Saba_1	0	7	0	1	0	9	1	17	0	0.094444444	180	85.08333333	17.63465496	-63.23866393	821.3333333	5/4/2023 0:00	650.3936072	716.4144041	13.02	1	649.701	6	39.9	363	38	2301.165	2	8237	11.4	0	2035	0.048	0	8	21626.39268	840	13200	0.9972927	0	74.92924287	NO	H	B	A	Saba_1
Saba_2	0	6	0	2	0	31	15	39	0	0.216666667	180	85.33333333	17.63451186	-63.23927492	833.4166667	5/4/2023 0:00	676.6366803	779.7294677	13.02	1	649.701	6	39.9	363	38	2301.165	2	8237	11.4	0	2035	0.048	0	8	21626.39268	840	13200	0.9972927	0	74.92924287	NO	H	B	A	Saba_2
St. Eustacius_1	0	1	1	4	0	78	11	84	0	0.466666667	180	63.33333333	17.47762039	-62.96718704	406.3333333	4/21/2023 0:00	375.8353132	457.783518	20.87	2	641.032	6	20.6	322	39	2304.015	4	3530	30.6	0.5	3293	0.102	0	5	56774.22778	564	10500	0.6622834	0.5	118.2101317	NO	I	B	A	St. Eustacius_1
St. Eustacius_2	0	2	3	6	0	21	1	32	0	0.177777778	180	72.83333333	17.47722416	-62.96710705	415.4166667	4/21/2023 0:00	403.1470739	480.48679	20.87	2	641.032	6	20.6	322	39	2304.015	4	3530	30.6	0.5	3293	0.102	0	5	56774.22778	564	10500	0.6622834	0	118.2101317	NO	I	B	A	St. Eustacius_2
St. Kitts_1	1	1	0	0	0	79	0	80	0.5	0.444444444	180	89.16666667	17.37481126	-62.81681178	686.8333333	4/3/2023 0:00	1471.978639	1431.365746	179.57	3	625.26	9	40.3	491	50	2679.64	6	11756	21.4	8.9	34918	1.528	1	133	12826.57164	1134	115000	0.8	0	89.80539177	YES	J	B	A	St. Kitts_1
St. Kitts_2	0	2	0	5	0	15	1	22	0	0.122222222	180	89.5	17.37516573	-62.81728917	614.75	4/3/2023 0:00	1408.162302	1367.531708	179.57	3	625.26	9	40.3	491	50	2679.64	6	11756	21.4	8.9	34918	1.528	0	133	12826.57164	1134	115000	0.8	0	89.80539177	YES	J	B	A	St. Kitts_2
St. Vincent_1	0	30	2	1	4	60	1	97	0	0.538888889	180	43.25	13.21985619	-61.21158631	444.75	2/27/2023 0:00	2067.016018	2099.408125	360.6	1.7	272.121	3	64.7	893	43	3149.865	4	8580	17.6	0.8	98954	1.265	0	132	7148.500899	1208	76000	0.865099	0	113.8955762	NO	K	B	A	St. Vincent_1
St. Vincent_2	3	23	1	0	1	28	1	53	1.5	0.294444444	180	52.83333333	13.22069354	-61.21123194	463.5833333	2/27/2023 0:00	2167.23082	2197.5061	360.6	1.7	272.121	3	64.7	893	43	3149.865	4	8580	17.6	0.8	98954	1.265	1	132	7148.500899	1208	76000	0.865099	0	113.8955762	NO	K	B	A	St. Vincent_2
Tobago_1	19	7	0	0	1	50	1	58	2	0.322222222	180	87.75	11.28085083	-60.62300667	504.9166667	2/26/2023	139.1555613	930.3140349	310.95	66	97.172	1	74.7	722	108	7105.1	5	13111.00538	20.7	0.1	60874	1.037	1	173	10362.50773	576	71541	0.9956683	0	10362.51	NO	L	A	B	Tobago_1
Tobago_2	10	7	1	0	1	114	0	123	0	0.683333333	180	89.41666667	11.2791475	-60.62543333	550.3333333	2/26/2023	430.9585123	1008.58172	310.95	66	97.172	1	74.7	722	108	7105.1	5	13111.00538	20.7	0.1	60874	1.037	0	173	10362.50773	576	71541	0.9956683	1.5	10362.51	NO	L	A	B	Tobago_2
Trinidad_1	0	7	0	1	1	23	1	32	2	0.177777778	180	88.41666667	10.72703	-61.30546917	707.1666667	2/8/2023	152.4635962	1957.40098	4848.18	145	10.362	2	67.7	1886	208	13359.425	8	13096.81138	15.8	5.7	1267145	23.423	1	1903	35066.09	940	408459	0.1331219	0	13823337.14	NO	M	A	B	Trinidad_1
Trinidad_2	2	21	1	0	0	22	0	44	0	0.266666667	165	88.54545455	10.72739818	-61.30359545	701.7272727	2/8/2023	228.6134239	2154.315536	4848.18	145	10.362	2	67.7	1886	208	13359.425	8	13096.81138	15.8	5.7	1267145	23.423	0	1903	35066.09	940	408459	0.1331219	0	13823337.14	NO	M	A	B	Trinidad_2
